# Supplementary material for: Dietary Supplementation with Fermented Brassica rapa L. Stimulates Defecation Accompanying Change in Colonic Bacterial Community Structure
Source: Nutrients. 2021 May 28;13(6):1847. doi: 10.3390/nu13061847 (PMC8227684; doi:10.3390/nu13061847)
Supplement: Supplementary file 1 [file nutrients-13-01847-s001.zip]

Archive with 1 entries (1 files):
- nutrients-1223449-supplementary.pdf
